# Supplementary material for: Development and Evaluation of a Self-Nanoemulsifying Drug Delivery System for Sinapic Acid with Improved Antiviral Efficacy against SARS-CoV-2
Source: Pharmaceutics. 2023 Oct 25;15(11):2531. doi: 10.3390/pharmaceutics15112531 (PMC10674535; doi:10.3390/pharmaceutics15112531)
Supplement: Supplementary file 1 [file pharmaceutics-15-02531-s001.zip]

Archive with 1 entries (1 files):
- pharmaceutics-2561328-supplementary.pdf
